# Supplementary material for: Optimization of Viability Treatment Essential for Accurate Droplet Digital PCR Enumeration of Probiotics
Source: Front Microbiol. 2020 Jul 28;11:1811. doi: 10.3389/fmicb.2020.01811 (PMC7399075; doi:10.3389/fmicb.2020.01811)
Supplement: Supplementary file 1 [file Data_Sheet_1.csv]

Dye Concentration Data
Lot	Strain	Assay	Dye_Concentration	Results
B1	Bi07	GroEL	0	2.11E+12
B1	Bi07	GroEL	42	1.28E+12
B1	Bi07	GroEL	170	6.50E+11
B1	Bi07	GroEL	210	5.47E+11
B1	Bi07	GroEL	420	2.14E+11
B1	Bi07	GroEL	1400	1.29E+10
B1	Bi07	GroEL	2100	2.22E+10
B1	Bi07	GroEL	4200	1.65E+09
B1	Bi07	GroEL	21000	1.80E+09
B2	Bi07	GroEL	0	2.15E+12
B2	Bi07	GroEL	42	1.03E+12
B2	Bi07	GroEL	170	4.72E+11
B2	Bi07	GroEL	210	4.03E+11
B2	Bi07	GroEL	420	1.91E+11
B2	Bi07	GroEL	1400	1.43E+10
B2	Bi07	GroEL	2100	4.40E+09
B2	Bi07	GroEL	4200	7.50E+08
B2	Bi07	GroEL	21000	8.50E+08
B3	Bi07	GroEL	0	2.05E+12
B3	Bi07	GroEL	42	1.15E+12
B3	Bi07	GroEL	170	8.20E+11
B3	Bi07	GroEL	210	6.34E+11
B3	Bi07	GroEL	420	2.47E+11
B3	Bi07	GroEL	1400	2.42E+10
B3	Bi07	GroEL	2100	9.90E+09
B3	Bi07	GroEL	4200	4.40E+09
B3	Bi07	GroEL	21000	1.80E+09
B1	Bi07	GroEL	0	2.12E+12
B1	Bi07	GroEL	42	1.30E+12
B1	Bi07	GroEL	170	6.49E+11
B1	Bi07	GroEL	210	5.39E+11
B1	Bi07	GroEL	420	2.01E+11
B1	Bi07	GroEL	1400	1.23E+10
B1	Bi07	GroEL	2100	2.16E+10
B1	Bi07	GroEL	4200	1.10E+09
B1	Bi07	GroEL	21000	1.55E+09
B2	Bi07	GroEL	0	2.12E+12
B2	Bi07	GroEL	42	1.04E+12
B2	Bi07	GroEL	170	4.90E+11
B2	Bi07	GroEL	210	4.17E+11
B2	Bi07	GroEL	420	2.00E+11
B2	Bi07	GroEL	1400	1.48E+10
B2	Bi07	GroEL	2100	5.10E+09
B2	Bi07	GroEL	4200	7.00E+08
B2	Bi07	GroEL	21000	8.00E+08
B3	Bi07	GroEL	0	2.12E+12
B3	Bi07	GroEL	42	1.14E+12
B3	Bi07	GroEL	170	8.09E+11
B3	Bi07	GroEL	210	6.76E+11
B3	Bi07	GroEL	420	2.50E+11
B3	Bi07	GroEL	1400	2.36E+10
B3	Bi07	GroEL	2100	8.95E+09
B3	Bi07	GroEL	4200	4.60E+09
B3	Bi07	GroEL	21000	1.65E+09
B1	Bi07	GroEL	0	2.07E+12
B1	Bi07	GroEL	42	1.35E+12
B1	Bi07	GroEL	170	6.42E+11
B1	Bi07	GroEL	210	5.44E+11
B1	Bi07	GroEL	420	2.04E+11
B1	Bi07	GroEL	1400	1.25E+10
B1	Bi07	GroEL	2100	2.16E+10
B1	Bi07	GroEL	4200	1.40E+09
B1	Bi07	GroEL	21000	1.45E+09
B2	Bi07	GroEL	0	2.20E+12
B2	Bi07	GroEL	42	1.03E+12
B2	Bi07	GroEL	170	4.68E+11
B2	Bi07	GroEL	210	4.08E+11
B2	Bi07	GroEL	420	1.83E+11
B2	Bi07	GroEL	1400	1.39E+10
B2	Bi07	GroEL	2100	4.80E+09
B2	Bi07	GroEL	4200	7.00E+08
B2	Bi07	GroEL	21000	1.35E+09
B3	Bi07	GroEL	0	2.12E+12
B3	Bi07	GroEL	42	1.21E+12
B3	Bi07	GroEL	170	8.02E+11
B3	Bi07	GroEL	210	6.69E+11
B3	Bi07	GroEL	420	2.44E+11
B3	Bi07	GroEL	1400	2.51E+10
B3	Bi07	GroEL	2100	9.35E+09
B3	Bi07	GroEL	4200	3.50E+09
B3	Bi07	GroEL	21000	1.65E+09
L1	La14	GroEL	0	2.65E+12
L1	La14	GroEL	42	1.60E+12
L1	La14	GroEL	170	1.10E+12
L1	La14	GroEL	210	1.09E+12
L1	La14	GroEL	420	5.73E+11
L1	La14	GroEL	1400	6.50E+10
L1	La14	GroEL	2100	1.70E+10
L1	La14	GroEL	4200	3.75E+09
L1	La14	GroEL	21000	5.50E+09
L2	La14	GroEL	0	2.02E+12
L2	La14	GroEL	42	1.73E+12
L2	La14	GroEL	170	1.10E+12
L2	La14	GroEL	210	1.10E+12
L2	La14	GroEL	420	6.57E+11
L2	La14	GroEL	1400	1.10E+11
L2	La14	GroEL	2100	3.25E+10
L2	La14	GroEL	4200	6.40E+09
L2	La14	GroEL	21000	3.80E+09
L3	La14	GroEL	0	2.27E+12
L3	La14	GroEL	42	1.49E+12
L3	La14	GroEL	170	1.21E+12
L3	La14	GroEL	210	1.05E+12
L3	La14	GroEL	420	6.02E+11
L3	La14	GroEL	1400	8.00E+10
L3	La14	GroEL	2100	2.43E+10
L3	La14	GroEL	4200	4.50E+09
L3	La14	GroEL	21000	4.50E+09
L1	La14	GroEL	0	2.70E+12
L1	La14	GroEL	42	1.61E+12
L1	La14	GroEL	170	1.16E+12
L1	La14	GroEL	210	1.11E+12
L1	La14	GroEL	420	5.36E+11
L1	La14	GroEL	1400	5.75E+10
L1	La14	GroEL	2100	1.55E+10
L1	La14	GroEL	4200	3.80E+09
L1	La14	GroEL	21000	5.20E+09
L2	La14	GroEL	0	2.02E+12
L2	La14	GroEL	42	1.76E+12
L2	La14	GroEL	170	1.15E+12
L2	La14	GroEL	210	1.09E+12
L2	La14	GroEL	420	6.97E+11
L2	La14	GroEL	1400	1.16E+11
L2	La14	GroEL	2100	3.37E+10
L2	La14	GroEL	4200	6.60E+09
L2	La14	GroEL	21000	4.35E+09
L3	La14	GroEL	0	2.33E+12
L3	La14	GroEL	42	1.53E+12
L3	La14	GroEL	170	1.13E+12
L3	La14	GroEL	210	1.03E+12
L3	La14	GroEL	420	6.35E+11
L3	La14	GroEL	1400	7.95E+10
L3	La14	GroEL	2100	2.31E+10
L3	La14	GroEL	4200	4.80E+09
L3	La14	GroEL	21000	5.15E+09
L1	La14	GroEL	0	2.70E+12
L1	La14	GroEL	42	1.54E+12
L1	La14	GroEL	170	1.12E+12
L1	La14	GroEL	210	1.04E+12
L1	La14	GroEL	420	5.38E+11
L1	La14	GroEL	1400	5.75E+10
L1	La14	GroEL	2100	1.40E+10
L1	La14	GroEL	4200	4.45E+09
L1	La14	GroEL	21000	5.55E+09
L2	La14	GroEL	0	2.13E+12
L2	La14	GroEL	42	1.78E+12
L2	La14	GroEL	170	1.13E+12
L2	La14	GroEL	210	1.10E+12
L2	La14	GroEL	420	7.18E+11
L2	La14	GroEL	1400	1.14E+11
L2	La14	GroEL	2100	3.19E+10
L2	La14	GroEL	4200	6.05E+09
L2	La14	GroEL	21000	4.20E+09
L3	La14	GroEL	0	2.24E+12
L3	La14	GroEL	42	1.38E+12
L3	La14	GroEL	170	1.15E+12
L3	La14	GroEL	210	1.00E+12
L3	La14	GroEL	420	6.29E+11
L3	La14	GroEL	1400	8.55E+10
L3	La14	GroEL	2100	2.36E+10
L3	La14	GroEL	4200	4.55E+09
L3	La14	GroEL	21000	4.20E+09
B1	Bi07	Strain Specific	0	2.40E+12
B1	Bi07	Strain Specific	42	1.59E+12
B1	Bi07	Strain Specific	170	9.01E+11
B1	Bi07	Strain Specific	210	8.27E+11
B1	Bi07	Strain Specific	420	4.64E+11
B1	Bi07	Strain Specific	1400	5.65E+10
B1	Bi07	Strain Specific	2100	2.29E+10
B1	Bi07	Strain Specific	4200	3.20E+09
B1	Bi07	Strain Specific	21000	1.24E+10
B2	Bi07	Strain Specific	0	2.30E+12
B2	Bi07	Strain Specific	42	1.22E+12
B2	Bi07	Strain Specific	170	6.38E+11
B2	Bi07	Strain Specific	210	5.94E+11
B2	Bi07	Strain Specific	420	3.66E+11
B2	Bi07	Strain Specific	1400	5.30E+10
B2	Bi07	Strain Specific	2100	2.44E+10
B2	Bi07	Strain Specific	4200	3.40E+09
B2	Bi07	Strain Specific	21000	2.90E+10
B3	Bi07	Strain Specific	0	2.02E+12
B3	Bi07	Strain Specific	42	1.27E+12
B3	Bi07	Strain Specific	170	9.33E+11
B3	Bi07	Strain Specific	210	8.16E+11
B3	Bi07	Strain Specific	420	4.44E+11
B3	Bi07	Strain Specific	1400	8.35E+10
B3	Bi07	Strain Specific	2100	3.35E+10
B3	Bi07	Strain Specific	4200	6.95E+09
B3	Bi07	Strain Specific	21000	1.42E+10
B1	Bi07	Strain Specific	0	2.36E+12
B1	Bi07	Strain Specific	42	1.62E+12
B1	Bi07	Strain Specific	170	9.25E+11
B1	Bi07	Strain Specific	210	8.18E+11
B1	Bi07	Strain Specific	420	4.87E+11
B1	Bi07	Strain Specific	1400	5.95E+10
B1	Bi07	Strain Specific	2100	2.35E+10
B1	Bi07	Strain Specific	4200	3.15E+09
B1	Bi07	Strain Specific	21000	1.29E+10
B2	Bi07	Strain Specific	0	2.32E+12
B2	Bi07	Strain Specific	42	1.23E+12
B2	Bi07	Strain Specific	170	6.62E+11
B2	Bi07	Strain Specific	210	6.24E+11
B2	Bi07	Strain Specific	420	4.05E+11
B2	Bi07	Strain Specific	1400	5.45E+10
B2	Bi07	Strain Specific	2100	2.13E+10
B2	Bi07	Strain Specific	4200	4.50E+09
B2	Bi07	Strain Specific	21000	3.30E+10
B3	Bi07	Strain Specific	0	1.97E+12
B3	Bi07	Strain Specific	42	1.28E+12
B3	Bi07	Strain Specific	170	9.75E+11
B3	Bi07	Strain Specific	210	8.51E+11
B3	Bi07	Strain Specific	420	4.68E+11
B3	Bi07	Strain Specific	1400	8.40E+10
B3	Bi07	Strain Specific	2100	3.43E+10
B3	Bi07	Strain Specific	4200	6.90E+09
B3	Bi07	Strain Specific	21000	1.51E+10
B1	Bi07	Strain Specific	0	2.35E+12
B1	Bi07	Strain Specific	42	1.54E+12
B1	Bi07	Strain Specific	170	8.77E+11
B1	Bi07	Strain Specific	210	7.97E+11
B1	Bi07	Strain Specific	420	4.45E+11
B1	Bi07	Strain Specific	1400	5.95E+10
B1	Bi07	Strain Specific	2100	2.18E+10
B1	Bi07	Strain Specific	4200	2.70E+09
B1	Bi07	Strain Specific	21000	1.15E+10
B2	Bi07	Strain Specific	0	2.34E+12
B2	Bi07	Strain Specific	42	1.25E+12
B2	Bi07	Strain Specific	170	6.65E+11
B2	Bi07	Strain Specific	210	6.00E+11
B2	Bi07	Strain Specific	420	3.96E+11
B2	Bi07	Strain Specific	1400	5.40E+10
B2	Bi07	Strain Specific	2100	2.30E+10
B2	Bi07	Strain Specific	4200	4.45E+09
B2	Bi07	Strain Specific	21000	3.18E+10
B3	Bi07	Strain Specific	0	2.00E+12
B3	Bi07	Strain Specific	42	1.24E+12
B3	Bi07	Strain Specific	170	9.45E+11
B3	Bi07	Strain Specific	210	8.03E+11
B3	Bi07	Strain Specific	420	4.44E+11
B3	Bi07	Strain Specific	1400	8.10E+10
B3	Bi07	Strain Specific	2100	3.29E+10
B3	Bi07	Strain Specific	4200	6.85E+09
B3	Bi07	Strain Specific	21000	1.41E+10
L1	La14	Strain Specific	0	2.64E+12
L1	La14	Strain Specific	42	2.24E+12
L1	La14	Strain Specific	170	1.60E+12
L1	La14	Strain Specific	210	1.60E+12
L1	La14	Strain Specific	420	1.01E+12
L1	La14	Strain Specific	1400	2.56E+11
L1	La14	Strain Specific	2100	1.04E+11
L1	La14	Strain Specific	4200	1.64E+10
L1	La14	Strain Specific	21000	1.31E+10
L2	La14	Strain Specific	0	2.12E+12
L2	La14	Strain Specific	42	2.04E+12
L2	La14	Strain Specific	170	1.60E+12
L2	La14	Strain Specific	210	1.51E+12
L2	La14	Strain Specific	420	1.07E+12
L2	La14	Strain Specific	1400	3.59E+11
L2	La14	Strain Specific	2100	1.78E+11
L2	La14	Strain Specific	4200	4.86E+10
L2	La14	Strain Specific	21000	1.13E+10
L3	La14	Strain Specific	0	2.36E+12
L3	La14	Strain Specific	42	2.25E+12
L3	La14	Strain Specific	170	1.73E+12
L3	La14	Strain Specific	210	1.59E+12
L3	La14	Strain Specific	420	1.02E+12
L3	La14	Strain Specific	1400	2.90E+11
L3	La14	Strain Specific	2100	1.44E+11
L3	La14	Strain Specific	4200	3.20E+10
L3	La14	Strain Specific	21000	1.27E+10
L1	La14	Strain Specific	0	2.79E+12
L1	La14	Strain Specific	42	2.34E+12
L1	La14	Strain Specific	170	1.72E+12
L1	La14	Strain Specific	210	1.56E+12
L1	La14	Strain Specific	420	9.92E+11
L1	La14	Strain Specific	1400	2.52E+11
L1	La14	Strain Specific	2100	1.05E+11
L1	La14	Strain Specific	4200	1.88E+10
L1	La14	Strain Specific	21000	1.41E+10
L2	La14	Strain Specific	0	2.14E+12
L2	La14	Strain Specific	42	2.06E+12
L2	La14	Strain Specific	170	1.65E+12
L2	La14	Strain Specific	210	1.60E+12
L2	La14	Strain Specific	420	1.06E+12
L2	La14	Strain Specific	1400	3.57E+11
L2	La14	Strain Specific	2100	1.70E+11
L2	La14	Strain Specific	4200	4.83E+10
L2	La14	Strain Specific	21000	1.13E+10
L3	La14	Strain Specific	0	2.47E+12
L3	La14	Strain Specific	42	2.19E+12
L3	La14	Strain Specific	170	1.70E+12
L3	La14	Strain Specific	210	1.54E+12
L3	La14	Strain Specific	420	9.98E+11
L3	La14	Strain Specific	1400	3.05E+11
L3	La14	Strain Specific	2100	1.49E+11
L3	La14	Strain Specific	4200	3.10E+10
L3	La14	Strain Specific	21000	1.32E+10
L1	La14	Strain Specific	0	2.73E+12
L1	La14	Strain Specific	42	2.24E+12
L1	La14	Strain Specific	170	1.71E+12
L1	La14	Strain Specific	210	1.59E+12
L1	La14	Strain Specific	420	9.91E+11
L1	La14	Strain Specific	1400	2.51E+11
L1	La14	Strain Specific	2100	1.06E+11
L1	La14	Strain Specific	4200	1.83E+10
L1	La14	Strain Specific	21000	1.27E+10
L2	La14	Strain Specific	0	2.19E+12
L2	La14	Strain Specific	42	1.84E+12
L2	La14	Strain Specific	170	1.59E+12
L2	La14	Strain Specific	210	1.54E+12
L2	La14	Strain Specific	420	1.01E+12
L2	La14	Strain Specific	1400	3.41E+11
L2	La14	Strain Specific	2100	1.71E+11
L2	La14	Strain Specific	4200	4.68E+10
L2	La14	Strain Specific	21000	1.17E+10
L3	La14	Strain Specific	0	2.48E+12
L3	La14	Strain Specific	42	2.19E+12
L3	La14	Strain Specific	170	1.74E+12
L3	La14	Strain Specific	210	1.60E+12
L3	La14	Strain Specific	420	1.01E+12
L3	La14	Strain Specific	1400	3.09E+11
L3	La14	Strain Specific	2100	1.48E+11
L3	La14	Strain Specific	4200	3.10E+10
L3	La14	Strain Specific	21000	1.23E+10
	La-14	NTC	N/A	0.59
	La-14	NTC	N/A	0.47
	La-14	GroEL NTC	N/A	4.6
	La-14	GroEL NTC	N/A	6.1
	Bi-07	NTC	N/A	1.2
	Bi-07	NTC	N/A	0.65
	Bi-07	GroEL NTC	N/A	0.65
	Bi-07	GroEL NTC	N/A	0.26
Plate Count Data
Lot	Strain	Assay	Dye_Concentration	Results
L1	La-14	Plate	N/A	2.50E+11
L1	La-14	Plate	N/A	3.00E+11
L1	La-14	Plate	N/A	2.60E+11
L2	La-14	Plate	N/A	3.40E+11
L2	La-14	Plate	N/A	2.60E+11
L2	La-14	Plate	N/A	3.40E+11
L3	La-14	Plate	N/A	1.30E+11
L3	La-14	Plate	N/A	2.50E+11
L3	La-14	Plate	N/A	4.00E+11
B1	Bi-07	Plate	N/A	8.80E+11
B1	Bi-07	Plate	N/A	8.10E+11
B1	Bi-07	Plate	N/A	9.80E+11
B2	Bi-07	Plate	N/A	7.50E+11
B2	Bi-07	Plate	N/A	6.60E+11
B2	Bi-07	Plate	N/A	7.70E+11
B3	Bi-07	Plate	N/A	9.00E+11
B3	Bi-07	Plate	N/A	8.40E+11
B3	Bi-07	Plate	N/A	9.40E+11
ddPCR Linearity Data
Lot	Strain	Assay	Dye_Concentration	Expected Results	Actual Results
L1	La-14	Strain Specific	1400	2000	2780
L1	La-14	Strain Specific	1400	1980	2827
L1	La-14	Strain Specific	1400	1800	2560
L1	La-14	Strain Specific	1400	1500	2097
L1	La-14	Strain Specific	1400	1000	1320
L1	La-14	Strain Specific	1400	500	565
L1	La-14	Strain Specific	1400	200	184
L1	La-14	Strain Specific	1400	20	19.0
L1	La-14	Strain Specific	1400	0	0.68
L2	La-14	Strain Specific	1400	2000	2637
L2	La-14	Strain Specific	1400	1980	2523
L2	La-14	Strain Specific	1400	1800	2337
L2	La-14	Strain Specific	1400	1500	1922
L2	La-14	Strain Specific	1400	1000	1182
L2	La-14	Strain Specific	1400	500	498
L2	La-14	Strain Specific	1400	200	165
L2	La-14	Strain Specific	1400	20	24.9
L2	La-14	Strain Specific	1400	0	0.68
L3	La-14	Strain Specific	1400	2000	2800
L3	La-14	Strain Specific	1400	1980	2653
L3	La-14	Strain Specific	1400	1800	2439
L3	La-14	Strain Specific	1400	1500	1990
L3	La-14	Strain Specific	1400	1000	1095
L3	La-14	Strain Specific	1400	500	480
L3	La-14	Strain Specific	1400	200	156
L3	La-14	Strain Specific	1400	20	13.8
L3	La-14	Strain Specific	1400	0	0.68
B1	Bi-07	Strain Specific	170	2000	2306
B1	Bi-07	Strain Specific	170	1980	2244
B1	Bi-07	Strain Specific	170	1800	2052
B1	Bi-07	Strain Specific	170	1500	1705
B1	Bi-07	Strain Specific	170	1000	1085
B1	Bi-07	Strain Specific	170	500	461
B1	Bi-07	Strain Specific	170	200	128
B1	Bi-07	Strain Specific	170	20	18.1
B1	Bi-07	Strain Specific	170	0	1.3
B2	Bi-07	Strain Specific	170	2000	3030
B2	Bi-07	Strain Specific	170	1980	2192
B2	Bi-07	Strain Specific	170	1800	2191
B2	Bi-07	Strain Specific	170	1500	1700
B2	Bi-07	Strain Specific	170	1000	1099
B2	Bi-07	Strain Specific	170	500	456
B2	Bi-07	Strain Specific	170	200	150
B2	Bi-07	Strain Specific	170	20	15.1
B2	Bi-07	Strain Specific	170	0	1.3
B3	Bi-07	Strain Specific	170	2000	1973
B3	Bi-07	Strain Specific	170	1980	2008
B3	Bi-07	Strain Specific	170	1800	1935
B3	Bi-07	Strain Specific	170	1500	1578
B3	Bi-07	Strain Specific	170	1000	968
B3	Bi-07	Strain Specific	170	500	399
B3	Bi-07	Strain Specific	170	200	132
B3	Bi-07	Strain Specific	170	20	13.9
B3	Bi-07	Strain Specific	170	0	1.3
